# Supplementary material for: Functional network topology in drug resistant and well-controlled idiopathic generalized epilepsy: a resting state functional MRI study
Source: Brain Commun. 2021 Aug 26;3(3):fcab196. doi: 10.1093/braincomms/fcab196 (PMC8417840; doi:10.1093/braincomms/fcab196)
Supplement: fcab196_Supplementary_Data [file fcab196_supplementary_data.zip]

Archive with 5 entries (5 files):
- Original Submission - Author's Response.pdf
- Original Submission – Decision Letter.pdf
- Original Submission.pdf
- Revision 1 – Decision Letter .pdf
- Supplementary Material.docx
